# Supplementary material for: Long-Term Experience of Chinese Calligraphic Handwriting Is Associated with Better Executive Functions and Stronger Resting-State Functional Connectivity in Related Brain Regions
Source: PLoS One. 2017 Jan 27;12(1):e0170660. doi: 10.1371/journal.pone.0170660 (PMC5271317; doi:10.1371/journal.pone.0170660)
Supplement: S1 Table — The ‘VE_50’means validity effect of SOA_50; the ‘VE_250’ means validity effect of SOA_250; the ‘IS time’ means the interference score for time; and the ‘IE’ means inverse efficiency score. ‘IE difference score’ was calculated by subtracting the color-naming trials’ IE from the incongruent trials’ IE. (XLSX) [file pone.0170660.s001.xlsx]

## Sheet: Sheet1
ID	Behavioral measures
	VE_50	VE_250	IS time	IE difference score	Forward score	Backward score
sub_CCH_01	34.79	41.46	182.433	-119.513	112	77
sub_CCH_02	13.87	26.87	109.869	-107.411	35	35
sub_CCH_03	31.37	19.92	111.813	-74.6478	35	35
sub_CCH_04	65.92	50	153.111	-97.3032	104	40
sub_CCH_05	24.46	51.79	102.861	-81.8155	20	20
sub_CCH_06	45.37	34.63	140.51	-230.271	40	9
sub_CCH_07	-10.33	-6.63	76.5959	-52.4978	70	60
sub_CCH_08	5	-5.05	161.476	-99.9771	40	48
sub_CCH_09	43.38	69.87	55.5053	-33.5373	60	77
sub_CCH_10	33.71	11.08	134.192	-94.0416	70	54
sub_CCH_11	-1.5	5.37	141.482	-132.712	56	48
sub_CCH_12	18.42	10.04	9.36862	-3.39203	35	35
sub_CCH_13	44.54	53.13	51.0439	2.22721	70	45
sub_CCH_14	18.75	5.29	102.756	-50.597	84	40
sub_CCH_15	14.33	27.12			49	42
sub_CCH_16	8.12	14.16	42.3296	15.5392	77	54
sub_CCH_17	31.12	36.91	85.2997	-137.949	40	35
sub_CCH_18	42.96	-0.5	179.363	-134.847	70	20
sub_CCH_19	33.42	26.33	187.786	-149.699	35	35
sub_CCH_20	14.59	-1.12	107.125	-98.1216	70	35
sub_CCH_21	37	33.87			48	30
sub_CCH_22	37.79	43.54	137.281	-151.863	20	25
sub_CCH_23	22.88	67.91	78.4345	-128.595	70	40
sub_CCH_24	15.67	16.41	85.0238	-34.693	48	30
sub_CCH_25	45.59	49.75	36.0567	11.1084	48	54
sub_CCH_26	34.96	58.37	125.922	-197.412	49	54
sub_CCH_27	29.75	31.2	15.2798	54.1641	88	77
sub_CCH_28	42.71	40.63	152.044	-106.887	48	42
sub_CCH_29	45.08	85.5	143.732	-66.2495	54	48
sub_CCH_30	43.25	39.38	35.0952	-31.1373	70	48
sub_CCH_31	51.59	-20.42	42.2976	-45.2092	35	42
Sub_control_01	27.58	68.28	373.77	-369.39	54	48
Sub_control_02	62.37	157.5	209.96	-182.29	24	16
Sub_control_03	18.2	30.04	226.45	-178.24	77	40
Sub_control_04	8.79	43.42	238.78	-206.02	70	24
Sub_control_05	-57.17	-74.89	175.23	-140.2	35	40
Sub_control_06	43.98	5.01	162.67	-162.4
Sub_control_07	16.91	87.02	281.72	-232.52	70	54
Sub_control_08	39.46	112.51	396.31	-394	60	40
Sub_control_09		162.8	202.77	-184.81	35	35
Sub_control_10	38.98	14.45	281.83	-186.58	77	20
Sub_control_11	40.65	18.75	243.26	-147.43	24	54
Sub_control_12	72.9	94.33	351.82	-367.9	60	54
Sub_control_13	3.5	-35.34	135.64	-93.06
Sub_control_14	20.28	18.25	210.23	-138.84	48	24
Sub_control_15	-22.5	-1.13			63	20
Sub_control_16	72.86	-57.12			24	42
Sub_control_17	42.43	47.29	93.92	-68.15	48	30
Sub_control_18	35.41	-39.19	315.19	-217.75
Sub_control_19	87.15	85.05	426.73	-272.22	24	20
Sub_control_20	107	97.59	341.13	-307.28
Sub_control_21	64.78	101.37	204.07	-128.46	24	42
Sub_control_22	-5.91	-67.26	270.55	-201.29	42	24
Sub_control_23			252.7	-235.31	54	54
Sub_control_24		-103.66	181.89	-183.38	60	48
Sub_control_25	55.59	-5.82			54	40
Sub_control_26		-115.08	278.16	-257.4	60	54
Sub_control_27		-68.03	143.58	-100.88	40	24
Sub_control_28	-26.69	-36.67	226.34	-141.87	63	35
Sub_control_29	54.14	38.65	257.02	-191.18
Sub_control_30	45.54	46.39	357.81	-249.57	48	24
Sub_control_31	11.21	49.01	265.58	-271.96	70	40
Sub_control_32	40.53	-18.71	251.15	-274.95	54	54
Sub_control_33	50.83	-8.75	275.92	-184.66	40	40
Sub_control_34	19.42		276.08	-236.8	35	35
Sub_control_35	-5	9.34	339.07	-228.82
Sub_control_36	-19.45	26.92	173.51	-106.9	35	24
Sub_control_37	49.65	34.12			48	20
Sub_control_38	15.79	37.17			20	24
Sub_control_39	11.58	3.88	162.27	-143.2	48	40
Sub_control_40					35	35
Sub_control_41	10.29	39.46	235.95		35	24
Sub_control_42	41.62	32.67	257.42		35	20
Sub_control_43	29.12	13.08	101.4		20	48
Sub_control_44	22.87	24.12	277.8		77	54
Sub_control_45	20.37	5.2	377.13		40	9
Sub_control_46					42	24
Sub_control_47					77	40
Sub_control_48	29.58	25.09	219.39		30	20
Sub_control_49					77	40
Sub_control_50	61.58	45.66			60	60

## Sheet: Sheet2
12
12
13
13
13
14
14
14
12
12
14
14
13
17
17
12
16
15
14
18
13
13
14
13
12
13
14
18
16
13
18
14
18
14
17
14
15
14
15
15
17
14.3659
