# Supplementary material for: Long-Term Experience of Chinese Calligraphic Handwriting Is Associated with Better Executive Functions and Stronger Resting-State Functional Connectivity in Related Brain Regions
Source: PLoS One. 2017 Jan 27;12(1):e0170660. doi: 10.1371/journal.pone.0170660 (PMC5271317; doi:10.1371/journal.pone.0170660)
Supplement: S2 Table — The ‘L’ means left hemisphere; The ‘R’ means right hemisphere; the ‘FFG’ means fusiform gyrus; the ‘AG’ means angular gyrus; the ‘STG’ superior temporal gyrus; the ‘ACC’ means anterior cingulate cortex; and the ‘SOG’ means superior occipital gyrus. (XLSX) [file pone.0170660.s002.xlsx]

## Sheet: Sheet1
ID	RSFC of ROIs
	FFG_R	AG_L	STG_R	Rectus_R/ACC_L	Thalamus_R/Caudate_R	Cuneus_R/SOG_R
Sub_CCH_01	0.200638	0.387285	0.234653	0.109101	0.279169	0.200638
Sub_CCH_02	0.121525	0.28544	0.0707026	-0.00430114	0.416373	0.121525
Sub_CCH_03	0.0409162	0.308767	0.0968	0.00467381	0.0569274	0.0409162
Sub_CCH_04	0.25224	0.101015	0.338632	0.385888	0.154685	0.25224
Sub_CCH_05	0.0237123	0.214588	0.288117	0.180612	0.262907	0.0237123
Sub_CCH_06	0.156391	0.25588	0.169365	0.188312	0.294216	0.156391
Sub_CCH_07	0.124744	0.400477	0.300742	0.314975	0.267896	0.124744
Sub_CCH_08	0.156953	0.474635	0.0786031	0.11388	0.230396	0.156953
Sub_CCH_09	0.421792	0.525152	0.381706	0.113509	0.470498	0.421792
Sub_CCH_10	0.29975	0.302047	0.0932046	-0.0298536	0.342642	0.29975
Sub_CCH_11	0.251993	0.335302	0.227844	0.0353285	0.335573	0.251993
Sub_CCH_12	0.361147	0.521983	0.281449	0.0922077	0.498293	0.361147
Sub_CCH_13	0.200604	0.477883	0.200952	0.148748	0.37097	0.200604
Sub_CCH_14	0.276304	0.12728	0.104806	0.00126654	0.331582	0.276304
Sub_CCH_15	0.203732	0.384257	0.184255	0.0732556	0.378926	0.203732
Sub_CCH_16	0.257792	0.467111	0.19523	0.0263911	0.389656	0.257792
Sub_CCH_17	0.080007	0.258943	0.0831153	0.078698	0.52512	0.080007
Sub_CCH_18	0.00725354	0.260576	0.0394907	0.249342	0.0316112	0.00725354
Sub_CCH_19	0.234657	0.446936	0.146819	0.089168	0.356531	0.234657
Sub_CCH_20	0.00487732	0.38388	0.123196	0.0197181	0.281474	0.00487732
Sub_CCH_21	0.4067	0.382431	0.19057	0.00457036	0.423985	0.4067
Sub_CCH_22	0.0637815	0.289599	0.253577	0.159297	0.312005	0.0637815
Sub_CCH_23	0.427724	0.543422	0.301471	0.234458	0.571153	0.427724
Sub_CCH_24	0.192592	0.376929	0.417316	0.108725	0.297958	0.192592
Sub_CCH_25	0.208998	0.560095	0.354886	0.205461	0.499928	0.208998
Sub_CCH_26	0.327475	0.272715	0.400031	0.109552	0.414348	0.327475
Sub_CCH_27	0.332463	0.363906	0.242171	0.176039	0.281414	0.332463
Sub_CCH_28	0.177367	0.416367	0.140723	0.231227	0.230709	0.177367
Sub_CCH_29	0.492793	0.33151	0.0810418	0.310406	0.378182	0.492793
Sub_CCH_30	0.27515	0.445223	0.335907	0.398534	0.296059	0.27515
Sub_CCH_31	0.144361	0.591019	0.350003	-0.00386468	0.288473	0.144361
